# Supplementary material for: Stress combined with loss of the Candida albicans SUMO protease Ulp2 triggers selection of aneuploidy via a two-step process
Source: PLoS Genet. 2022 Dec 27;18(12):e1010576. doi: 10.1371/journal.pgen.1010576 (PMC9829183; doi:10.1371/journal.pgen.1010576)
Supplement: S2 Table — (XLSX) [file pgen.1010576.s003.xlsx]

## Sheet: S2 Table
S2 Table: List of SNPs detected in the ulp2D/D colonies (U1, U2 and U3) sequenced in this study
Strain	Isolate	Mutation Type	Chromosome	Position	Reference Allele	Alternate Allele	Amino Acid Change	Gene ID	Systematic ID	Gene Name	Gene Description
ulp2D/D	U1	missense_variant	Chr1	26862	C	G	Val130Leu	orf19.6091	C1_00150C_A	RIM8	Beta-arrestin-like protein; involved in pH response; required for pathogenesis, activation of Rim101 and alkaline pH-induced hyphal growth; colony morphology-related gene regulation by Ssn6p negative feedback regulation target
ulp2D/D	U1	missense_variant	Chr1	1957434	T	G	Glu644Ala	orf19.4755	C1_08990C_A	KEX2	Subtilisin-like protease (proprotein convertase); processes aspartyl proteinase Sap2; required for hyphal growth and wild-type virulence in mice; functional homolog of S. cerevisiae Kex2, which processes alpha-factor; Tup1-repressed
ulp2D/D	U1	missense_variant	Chr1	3185615	A	C	Ser99Ala	orf19.7277	C1_14580C_A	-	Predicted ORF in retrotransposon Zorro2 with similarity to zinc finger-containing retroviral nucleocapsid proteins; un-merged from orf19.7275 in a revision of Assembly 21 based on comparative genome analysis and new sequence data
ulp2D/D	U1	missense_variant	Chr2	927230	C	G	Pro526Ala	orf19.4510	C2_04420W_A	IFA4	Protein of unknown function; oxidative stress-induced via Cap1
ulp2D/D	U1	missense_variant	Chr2	1767755	G	C	Gln424Glu	orf19.3607	C2_08690C_A	-	Ortholog of C. dubliniensis CD36 : Cd36_22860, C. parapsilosis CDC317 : CPAR2_806540, Candida tenuis NRRL Y-1498 : CANTEDRAFT_108823 and Debaryomyces hansenii CBS767 : DEHA2B13596g
ulp2D/D	U1	missense_variant	Chr3	747629	T	C	Leu563Ser	orf19.348	C3_03500W_A	SKN2	Protein with a potential role in beta-1,6 glucan biosynthesis; similarity to Kre6 and Skn1; possibly essential, disruptants not obtained by UAU1 method; Hap43-induced; flow model biofilm induced; rat catheter biofilm repressed
ulp2D/D	U1	synonymous_variant	Chr6	761256	G	A	Glu380Glu	orf19.5725	C6_03580W_A	-	Ortholog(s) have guanyl-nucleotide exchange factor activity, role in autophagic vacuole fusion, protein targeting to vacuole, vesicle docking and Mon1-Ccz1 complex localization
ulp2D/D	U1	missense_variant	ChrR	534378	T	G	Ser220Arg	orf19.3727	CR_02400W_A	PHO112	Putative constitutive acid phosphatase; Rim101-repressed; DTT-extractable; N-glycosylated; Hap43-induced; possibly an essential gene, disruptants not obtained by UAU1 method
ulp2D/D	U1	missense_variant	ChrR	534427	TG	CA	Ala237Thr	orf19.3727	CR_02400W_A	PHO112	Putative constitutive acid phosphatase; Rim101-repressed; DTT-extractable; N-glycosylated; Hap43-induced; possibly an essential gene, disruptants not obtained by UAU1 method
ulp2D/D	U2	missense_variant	Chr1	1293070	C	A	Leu68Ile	orf19.2661	C1_06180W_A	TLO34	Non-telomeric member of a family of telomere-proximal genes of unknown function; predicted N-terminus is extended, relative to that of other family members; overlaps orf19.2662
ulp2D/D	U2	missense_variant	Chr1	1473175	G	A	Ser26Leu	orf19.6220	C1_06910C_A	-	Ortholog(s) have role in positive regulation of transcription elongation from RNA polymerase II promoter and CCR4-NOT core complex localization
ulp2D/D	U2	missense_variant	Chr1	1957434	T	G	Glu644Ala	orf19.4755	C1_08990C_A	KEX2	Subtilisin-like protease (proprotein convertase); processes aspartyl proteinase Sap2; required for hyphal growth and wild-type virulence in mice; functional homolog of S. cerevisiae Kex2, which processes alpha-factor; Tup1-repressed
ulp2D/D	U2	missense_variant	Chr1	3185615	A	C	Ser99Ala	orf19.7277	C1_14580C_A	-	Predicted ORF in retrotransposon Zorro2 with similarity to zinc finger-containing retroviral nucleocapsid proteins; un-merged from orf19.7275 in a revision of Assembly 21 based on comparative genome analysis and new sequence data
ulp2D/D	U2	missense_variant	Chr3	747629	T	C	Leu563Ser	orf19.348	C3_03500W_A	SKN2	Protein with a potential role in beta-1,6 glucan biosynthesis; similarity to Kre6 and Skn1; possibly essential, disruptants not obtained by UAU1 method; Hap43-induced; flow model biofilm induced; rat catheter biofilm repressed
ulp2D/D	U2	missense_variant	ChrR	534378	T	G	Ser220Arg	orf19.3727	CR_02400W_A	PHO112	Putative constitutive acid phosphatase; Rim101-repressed; DTT-extractable; N-glycosylated; Hap43-induced; possibly an essential gene, disruptants not obtained by UAU1 method
ulp2D/D	U2	missense_variant	ChrR	534427	TG	CA	Ala237Thr	orf19.3727	CR_02400W_A	PHO112	Putative constitutive acid phosphatase; Rim101-repressed; DTT-extractable; N-glycosylated; Hap43-induced; possibly an essential gene, disruptants not obtained by UAU1 method
ulp2D/D	U3	synonymous_variant	Chr1	566711	G	A	Leu323Leu	orf19.2960	C1_02710W_A	FRS2	Putative tRNA-Phe synthetase; downregulated upon phagocytosis by murine macrophage; protein present in exponential and stationary growth phase yeast cultures; Spider biofilm repressed
ulp2D/D	U3	missense_variant	Chr1	1957434	T	G	Glu644Ala	orf19.4755	C1_08990C_A	KEX2	Subtilisin-like protease (proprotein convertase); processes aspartyl proteinase Sap2; required for hyphal growth and wild-type virulence in mice; functional homolog of S. cerevisiae Kex2, which processes alpha-factor; Tup1-repressed
ulp2D/D	U3	missense_variant	Chr1	3185615	A	C	Ser99Ala	orf19.7277	C1_14580C_A	-	Predicted ORF in retrotransposon Zorro2 with similarity to zinc finger-containing retroviral nucleocapsid proteins; un-merged from orf19.7275 in a revision of Assembly 21 based on comparative genome analysis and new sequence data
ulp2D/D	U3	missense_variant	Chr3	223920	C	A	Val627Phe	orf19.2513	C3_01110C_A	-	Ortholog of C. dubliniensis CD36 : Cd36_81010, C. parapsilosis CDC317 : CPAR2_103060, Candida tenuis NRRL Y-1498 : CANTEDRAFT_127339 and Debaryomyces hansenii CBS767 : DEHA2G01936g
ulp2D/D	U3	missense_variant	Chr3	747629	T	C	Leu563Ser	orf19.348	C3_03500W_A	SKN2	Protein with a potential role in beta-1,6 glucan biosynthesis; similarity to Kre6 and Skn1; possibly essential, disruptants not obtained by UAU1 method; Hap43-induced; flow model biofilm induced; rat catheter biofilm repressed
ulp2D/D	U3	synonymous_variant	Chr6	899289	T	C	Ala1896Ala	orf19.4555	C6_04130C_A	ALS4	GPI-anchored adhesin; role in adhesion, germ tube induction; growth, temperature regulated; expressed during infection of human buccal epithelial cells; repressed by vaginal contact; biofilm induced; repressed during chlamydospore formation
ulp2D/D	U3	synonymous_variant	Chr7	590506	T	C	Ile48Ile	orf19.5190	C7_02760W_A	-	Ortholog of Candida albicans WO-1 : CAWG_05610
ulp2D/D	U3	synonymous_variant	Chr7	590515	A	G	Leu51Leu	orf19.5190	C7_02760W_A	-	Ortholog of Candida albicans WO-1 : CAWG_05610
ulp2D/D	U3	synonymous_variant	ChrR	1625008	G	A	Thr166Thr	orf19.6116	CR_07490C_A	GLK4	Putative glucokinase; decreased expression in hyphae compared to yeast-form cells
