# Supplementary material for: Stress combined with loss of the Candida albicans SUMO protease Ulp2 triggers selection of aneuploidy via a two-step process
Source: PLoS Genet. 2022 Dec 27;18(12):e1010576. doi: 10.1371/journal.pgen.1010576 (PMC9829183; doi:10.1371/journal.pgen.1010576)
Supplement: S5 Table — (XLSX) [file pgen.1010576.s006.xlsx]

## Sheet: S5 Table
S5 Table: Coordinates of the Chromosome R deletion (ChrRR-Deletion) detected in FLC-1, FLC-2, FLC-3 and FLC-4 ulp2D/D isolates
orf19 identifier	Name	Other names	Description	Chromosome	Start	End	Strand			Function
orf19.7279.1			ORF|Uncharacterized	Ca21chrR_C_albicans_SC5314	1898635	1898898	W	CAL0120947		Protein of unknown function; Spider biofilm induced
orf19.7279	NIT2	IPF2865.1|Contig4-2992_0004|orf6.8360|CA5523|CaO19.7279	ORF|Uncharacterized	Ca21chrR_C_albicans_SC5314	1900436	1899537	C	CAL0003966		Putative carbon-nitrogen hydrolase; rat catheter biofilm repressed
orf19.7280		IPF27333.1|orf6.8361|CaO19.7280	ORF|Dubious	Ca21chrR_C_albicans_SC5314	1900825	1901148	W	CAL0003982		Protein of unknown function
orf19.7281	PDK2	IPF2861.1|Contig4-2992_0008|orf6.8362|CA5524|CaO19.7281|IPF2861	ORF|Verified	Ca21chrR_C_albicans_SC5314	1902531	1904066	W	CAL0003985		Putative pyruvate dehydrogenase kinase; mutation confers hypersensitivity to amphotericin B
orf19.7282	PEX13	IPF2859.1|Contig4-2992_0012|orf6.8363|CA5525|CaO19.7282	ORF|Verified	Ca21chrR_C_albicans_SC5314	1904917	1906032	W	CAL0003988		Protein required for peroxisomal protein import mediated by PTS1 and PTS2 targeting sequences; transcript induced in an RHE model of oral candidiasis; Hap43-repressed gene
orf19.7283		IPF2858.1|Contig4-2992_0013|orf6.8364|CaO19.7283	ORF|Uncharacterized	Ca21chrR_C_albicans_SC5314	1906824	1906456	C	CAL0003991		Protein of unknown function; rat catheter and Spider biofilm induced
orf19.7284	ASR2	IPF2857.1|IPF2857|Contig4-2992_0014|orf6.8365|CA5526|CaO19.7284	ORF|Uncharacterized	Ca21chrR_C_albicans_SC5314	1907965	1907189	C	CAL0003994	CAL0006838	Adenylyl cyclase and stress responsive protein; induced in cyr1 or ras1 mutant; stationary phase enriched protein; Spider biofilm induced
orf19.7285		IPF2856.1|Contig4-2992_0015|orf6.8366|CA5527|PTI1|CaO19.7285|IPF2856	ORF|Uncharacterized	Ca21chrR_C_albicans_SC5314	1909464	1908367	C	CAL0003996		Protein of unknown function
orf19.7286	RPN7	IPF2855.1|Contig4-2992_0017|Contig4-2992_0018|orf6.8367|CA5528|orf6.8368|orf19.7287|CaO19.7286	ORF|Uncharacterized	Ca21chrR_C_albicans_SC5314	1911418	1910216	C	CAL0003998		Subunit of the proteasome regulatory particle; regulated by Gcn2p and Gcn4p; protein present in exponential and stationary growth phase yeast cultures
orf19.7288		IPF2852.1|Contig4-2992_0020|orf6.8369|CA5529|IPF2852|CaO19.7288|ACD99	ORF|Uncharacterized	Ca21chrR_C_albicans_SC5314	1911800	1913122	W	CAL0004000		Protein with predicted oxidoreductase and dehydrogenase domains; Hap43-repressed; Spider biofilm induced
orf19.7290		IPF2850.1|Contig4-2992_0021|orf6.8371|CA5530|LSM1|CaO19.7290|SPB8	ORF|Uncharacterized	Ca21chrR_C_albicans_SC5314	1913738	1913235	C	CAL0004008		Protein of unknown function
orf19.7291		IPF2848.1|Contig4-2774_0010|Contig4-2992_0023|orf6.8372|CA5531|GCD14|CaO19.7291	ORF|Uncharacterized	Ca21chrR_C_albicans_SC5314	1914361	1915368	W	CAL0004011		Protein of unknown function
orf19.7292	ARP2	IPF2847.1|Contig4-2774_0007|orf6.8373|CA5532|CaO19.7292	ORF|Verified	Ca21chrR_C_albicans_SC5314	1915605	1916846	W	CAL0004013		Component of the Arp2/3 complex; required for virulence, hyphal growth, cell wall/cytoskeleton organization, not for endocytosis; mutation confers hypersensitivity to cytochalasin D; regulated by Gcn2 and Gcn4; Spider biofilm repressed
orf19.7293	MPS1	IPF2846.1|Contig4-2774_0006|orf6.8374|CA5533|CaO19.7293|IPF2846	ORF|Uncharacterized	Ca21chrR_C_albicans_SC5314	1918974	1916902	C	CAL0004016		Monopolar spindle protein, a putative kinase; essential for growth; periodic mRNA expression, peak at cell-cycle S/G2 phase
tM(CAU)4	tM(CAU)4	tM(CAT)4	tRNA|Uncharacterized	Ca21chrR_C_albicans_SC5314	1919711	1919784	W	CAF0007200		tRNA-Met, predicted by tRNAscan-SE; CAU anticodon
orf19.7295		IPF2843.1|Contig4-2774_0003|Contig4-2774_0004|orf6.8376|CA5534|CaO19.7295|SCD5|IPF2843	ORF|Uncharacterized	Ca21chrR_C_albicans_SC5314	1921462	1919900	C	CAL0004022		Protein of unknown function
orf19.7296		SLP99|CaO19.7296|IPF2839.1|Contig4-2774_0002|orf6.8377|CA5535|IPF2839	ORF|Verified	Ca21chrR_C_albicans_SC5314	1923260	1922208	C	CAL0004024		Putative cation conductance protein; similar to stomatin mechanoreception protein; plasma-membrane localized; induced by Rgt1; rat catheter and Spider biofilm induced
eta-Rb		eta	long_terminal_repeat	Ca21chrR_C_albicans_SC5314	1924226	1924696	W	CAL0121237	CAF0007313	Solo copy of the long terminal repeat (LTR) associated with the transposon Tca11; about 470 bp long, 13 copies per genome
orf19.7297		IPF2837.2|Contig4-2774_0001|Contig4-2774_0012|orf6.8378|CA5536|CaO19.7297|IPF2837	ORF|Uncharacterized	Ca21chrR_C_albicans_SC5314	1926092	1924941	C	CAL0004025		Putative cystathionine gamma-synthase; decreased levels in stationary phase cultures; Hog1p-induced; Gcn4p-regulated
orf19.7298	CHS2	IPF2836.1|Contig4-2472_0001|orf6.8379|CA5537|CaO19.7298	ORF|Verified	Ca21chrR_C_albicans_SC5314	1929888	1926859	C	CAL0004026	CAL0006465	Chitin synthase; nonessential; required for wild-type chitin deposition in hyphae; transcript regulated during dimorphic transition; Chs1 and Chs2, but not Chs3, are inhibited by the protoberberine HWY-289; flow model biofilm repressed
orf19.7299.1		IPF27337.1	ORF|Dubious	Ca21chrR_C_albicans_SC5314	1931347	1931048	C	CAF0007119		Protein of unknown function
orf19.7300		IPF2830.1|Contig4-2472_0004|orf6.8381|CA5538|CaO19.7300|IPF2830	ORF|Uncharacterized	Ca21chrR_C_albicans_SC5314	1931876	1932700	W	CAL0004503		Protein of unknown function; Spider biofilm induced
orf19.7301		IPF2829.1|Contig4-2245_0002|Contig4-2245_0004|orf6.1910|orf6.8382|CA5539|orf6.8383|orf19.7302|CA5540|Cirt1b.3f	ORF|Uncharacterized	Ca21chrR_C_albicans_SC5314	1934844	1933084	C	CAL0004504		Protein of unknown function
orf19.7303		IPF2827.2|Contig4-2245_0006|orf6.8384|CA5541|CaO19.7303|IPF2827	ORF|Uncharacterized	Ca21chrR_C_albicans_SC5314	1935993	1936730	W	CAL0004506		Protein of unknown function
orf19.7304		IPF19812.1|Contig4-2245_0009|orf6.8385|CA5542|IPF19812|CaO19.7304	ORF|Uncharacterized	Ca21chrR_C_albicans_SC5314	1938292	1936814	C	CAL0004507		Protein of unknown function; Hap43-induced; transcript induced early in infection of reconstituted human epithelium, while expression of the C. dubliniensis ortholog is not upregulated; mutants are viable; rat catheter biofilm repressed
upsilon-Ra		upsilon	long_terminal_repeat	Ca21chrR_C_albicans_SC5314	1939833	1939570	C	CAL0121238	CAF0007325	Long terminal repeat (LTR); about 264 bp long, 6 copies per genome
orf19.7305		IPF5988.1|Contig4-2983_0002|orf6.8386|CA5543|CaO19.7305|IPF5988	ORF|Uncharacterized	Ca21chrR_C_albicans_SC5314	1941773	1940490	C	CAL0004508		Protein of unknown function
orf19.7306		IPF5987|Contig4-2983_0004|YPR127W|IPF5987.1|orf6.8387|CA5544|YPR127|CaO19.7306	ORF|Uncharacterized	Ca21chrR_C_albicans_SC5314	1943395	1942346	C	CAL0004509	CAL0006783|CAL0006848	Aldo-keto reductase; increased transcript associated with MDR1 overexpression, benomyl or long-term fluconazole treatment; overexpression does not affect drug or oxidative stress sensitivity; stationary phase enriched; flow biofim repressed
orf19.7307		orf6.8388|IPF5986.1|Contig4-2983_0005|CA5545|CaO19.7307|IPF5986	ORF|Uncharacterized	Ca21chrR_C_albicans_SC5314	1944876	1944019	C	CAL0004510		Putative oxidoreductase; similar to S. cerevisiae Pga3p; possible Kex2p substrate
orf19.7308	TUB1	IPF5983.1|Contig4-2983_0007|orf6.8389|CA5546|TUB1.3	ORF|Verified	Ca21chrR_C_albicans_SC5314	1947002	1945442	C	CAL0004511	CAL0006749	Alpha-tubulin; gene has intron; complements cold-sensitivity of S. cerevisiae tub1 mutant; C. albicans has single alpha-tubulin gene, whereas S. cerevisiae has two (TUB1, TUB3); farnesol-upregulated in biofilm; sumoylation target
pi-Ra		pi	long_terminal_repeat	Ca21chrR_C_albicans_SC5314	1947582	1947303	C	CAL0121239	CAF0007321	Long terminal repeat (LTR); about 280 bp long, 17 copies per genome
orf19.7310		orf6.8391|IPF5981|IPF5981.1|Contig4-2983_0010|CA5547|CaO19.7310	ORF|Uncharacterized	Ca21chrR_C_albicans_SC5314	1950017	1947651	C	CAL0004535		Protein with a role in directing meiotic recombination events to homologous chromatids; induced by ciclopirox olamine; positively regulated by Sfu1; Hog1, fluconazole-repressed; Hap43-induced; Spider biofilm induced
orf19.7311		IPF5978.1|Contig4-2983_0015|orf6.8392|CA5548|CaO19.7311|IPF5978	ORF|Uncharacterized	Ca21chrR_C_albicans_SC5314	1950737	1951321	W	CAL0004536		Protein of unknown function; Spider biofilm induced
orf19.7312	ERG13	IPF5977.1|Contig4-2983_0016|orf6.8393|CA5549|CaO19.7312	ORF|Verified	Ca21chrR_C_albicans_SC5314	1952785	1951430	C	CAL0004537		3-hydroxy-3-methylglutaryl coenzyme A synthase; ergosterol biosynthesis; sumoylation target; Tn mutation affects filamentation; amphotericin B, caspofungin repressed; exponential, stationary growth phase expressed; Spider biofilm repressed
orf19.7313	SSU1	IPF5976.1|Contig4-2983_0020|orf6.8394|CA5550|SSU11|CaO19.7313	ORF|Verified	Ca21chrR_C_albicans_SC5314	1955514	1954069	C	CAL0004538		Protein similar to S. cerevisiae Ssu1 sulfite transport protein; Tn mutation affects filamentous growth; regulated by Gcn2 and Gcn4; induced by nitric oxide; Hap43-repressed; Spider and flow model biofilm induced
orf19.7314	CDG1	IPF5972.1|Contig4-2983_0023|orf6.8395|CA5551|CaO19.7314|IPF5972	ORF|Verified	Ca21chrR_C_albicans_SC5314	1957893	1958690	W	CAL0004539		Putative cysteine dioxygenases; role in conversion of cysteine to sulfite; transcript regulated upon white-opaque switch; rat catheter, Spider and flow model biofilm induced
orf19.7316		IPF5971.1|Contig4-2983_0024|Contig4-2983_0025|orf6.8397|CA5552|CaO19.7316|IPF5971	ORF|Verified	Ca21chrR_C_albicans_SC5314	1959725	1958820	C	CAL0004540		Putative phytanoyl-CoA dioxygenase family protein; mutation confers hypersensitivity to 5-fluorocytosine (5-FC), 5-fluorouracil (5-FU), and tubercidin (7-deazaadenosine); induced by nitric oxide
orf19.7317	UGA33	IPF5969.2|Contig4-2511_0002|Contig4-2983_0026|orf6.8398|CA5553|orf6.8399|orf19.7318|CA5554|IPF1960.3f	ORF|Verified	Ca21chrR_C_albicans_SC5314	1961409	1959961	C	CAL0004541		Zinc-finger transcription factor; similar to S. cerevisiae Uga3 which regulates gamma-aminobutyrate metabolism gene expression; required for yeast cell adherence to silicone substrate; rat catheter biofilm induced
orf19.7319	SUC1	IPF1962.1|Contig4-2511_0004|orf6.8400|CA5555|CaO19.7319	ORF|Verified	Ca21chrR_C_albicans_SC5314	1961827	1963332	W	CAL0004543	CAL0006730	Zinc-finger transcription factor; regulates alpha-glucosidase exression; complements S. cerevisiae suc2 for sucrose utilization and mal13 maltase defect; required for yeast cell adherence to silicone substrate; rat catheter biofilm induced
orf19.7320	LIP7	IPF1964.2|Contig4-2511_0006|orf6.8401|CA5556|CaO19.7320	ORF|Uncharacterized	Ca21chrR_C_albicans_SC5314	1964703	1963423	C	CAL0004572		Probable lipase, part of a gene family whose members are differentially expressed during infection; lacks a signal sequence for secretion, unlike other family members; may have a role in nutrition or in creating an acidic microenvironment
orf19.7321		IPF1968.2|Contig4-2511_0007|Contig4-2511_0008|orf6.8402|CA5557|IPF1968|CaO19.7321	ORF|Uncharacterized	Ca21chrR_C_albicans_SC5314	1966892	1965072	C	CAL0004573		Protein of unknown function
orf19.7322		IPF1969.1|Contig4-2511_0010|orf6.8403|CA5558|CaO19.7322|IPF1969	ORF|Uncharacterized	Ca21chrR_C_albicans_SC5314	1967721	1967278	C	CAL0004574		Protein of unknown function; S. cerevisae ortholog Ypl225w interacts with ribosomes; rat catheter biofilm induced
pi-Rb		pi	long_terminal_repeat	Ca21chrR_C_albicans_SC5314	1968075	1968322	W	CAL0121240	CAF0007321	Long terminal repeat (LTR); about 280 bp long, 17 copies per genome
psi-Rc		psi	long_terminal_repeat	Ca21chrR_C_albicans_SC5314	1968323	1968792	W	CAL0121241	CAF0007311	Solo copy of the long terminal repeat (LTR) associated with the transposon Tca9; about 470 bp long, 30 copies per genome
orf19.7323	CBP1	CBP|IPF1971.2|orf6.8404|CA5559|CaO19.7323	ORF|Verified	Ca21chrR_C_albicans_SC5314	1970339	1968870	C	CAL0004575		Corticosteroid binding protein; transcription induced at late log-phase or upon adherence to polystyrene; not induced by corticosterone; contains a possible NAD/FAD binding region; regulated by Nrg1, Tup1; Spider biofilm induced
zeta-Rc		zeta	long_terminal_repeat	Ca21chrR_C_albicans_SC5314	1971126	1971633	W	CAL0121242	CAF0007307	Long terminal repeat (LTR) associated with the transposon Tca7; about 508 bp long, 10-15 copies per genome
orf19.7324	THI13	IPF1974.1|Contig4-3033_0005|orf6.8405|CA5560|CaO19.7324|THI5	ORF|Verified	Ca21chrR_C_albicans_SC5314	1972365	1973384	W	CAL0004576		Thiamin pyrimidine synthase; synthesis of the thiamine precursor hydroxymethylpyrimidine phosphate; single-turnover enzyme that provides histidine for HMP-P formation; induced by nitric oxide independent of Yhb1; Spider biofilm induced
orf19.7325	SCO1	IPF1975.1|Contig4-3033_0006|orf6.8406|CA5561|CaO19.7325	ORF|Verified	Ca21chrR_C_albicans_SC5314	1974446	1973541	C	CAL0004577		Putative copper transporter; Hap43p-repressed gene
orf19.7326		IPF1977.2|Contig4-3033_0007|Contig4-3033_0008|orf6.8407|CA5562|IPF1977|CaO19.7326	ORF|Uncharacterized	Ca21chrR_C_albicans_SC5314	1974889	1976628	W	CAL0004578		Protein of unknown function
orf19.7327	PHO88	IPF1978.1|Contig4-3033_0009|orf6.8408|CA5563|CaO19.7327	ORF|Verified	Ca21chrR_C_albicans_SC5314	1977431	1976856	C	CAL0004579		Protein with a role in phosphate transport; biofilm-regulated expression; amphotericin B repressed
orf19.7328		orf6.8409|IPF1980.1|Contig4-3033_0011|CA5564|CaO19.7328|CAP100|IPF1980	ORF|Uncharacterized	Ca21chrR_C_albicans_SC5314	1980530	1977825	C	CAL0004580		Protein with a Staphylococcal nuclease domain; transcript regulated by Mig1 and Tup1; flow model and Spider biofilm repressed
orf19.7329		IPF1981.1|Contig4-3033_0014|orf6.8410|CA5565|CaO19.7329|QRI8	ORF|Uncharacterized	Ca21chrR_C_albicans_SC5314	1981163	1981666	W	CAL0004581		Protein of unknown function
orf19.7330		IPF1983.1|Contig4-3033_0015|orf6.8411|CA5566|CaO19.7330|PET18	ORF|Uncharacterized	Ca21chrR_C_albicans_SC5314	1982885	1982172	C	CAL0004601		Protein with a predicted heme oxygenase domain; Spider biofilm induced
orf19.7331	FCY24	IPF1985.2|Contig4-3033_0016|Contig4-3033_0017|orf6.8412|CA5567|CaO19.7331|TPN12	ORF|Uncharacterized	Ca21chrR_C_albicans_SC5314	1983245	1984831	W	CAL0004602	CAL0006522	Putative transporter; more similar to S. cerevisiae Tpn1, which is a vitamin B6 transporter, than to purine-cytosine permeases; transcription is regulated by Nrg1; Spider biofilm induced
orf19.7332	ELF1	IPF1989.1|Contig4-3033_0019|orf6.8413|CA5568|CaO19.7332	ORF|Verified	Ca21chrR_C_albicans_SC5314	1985195	1988782	W	CAL0004603		Putative mRNA export protein; Walker A and B (ATP/GTP binding) motifs; required for wild-type morphology, growth; expressed in hyphal, pseudohyphal, and yeast form; Hap43-induced; Spider and flow model biofilm induced
orf19.7335	PRE8	IPF1990.1|Contig4-3033_0021|orf6.8416|CA5569|CaO19.7335	ORF|Uncharacterized	Ca21chrR_C_albicans_SC5314	1989161	1990063	W	CAL0004604		Putative alpha-2_sc subunit of proteasome; macrophage-induced protein; regulated by Gcn2p and Gcn4p; transcription is positively regulated by Tbf1p; stationary phase enriched protein
orf19.7336		IPF1992.1|Contig4-3033_0023|Contig4-3033_0024|orf6.8417|CA5570|IPF1992|CaO19.7336	ORF|Uncharacterized	Ca21chrR_C_albicans_SC5314	1992313	1990499	C	CAL0004605		Predicted membrane transporter; member of the drug:proton antiporter (14 spanner) (DHA2) family, major facilitator superfamily (MFS); Spider biofilm induced
xi-Ra		xi	long_terminal_repeat	Ca21chrR_C_albicans_SC5314	1998846	1999232	W	CAL0121243	CAF0007331	Long terminal repeat (LTR); about 387 bp long, 5 copies per genome
orf19.7337		IPF2001.1|Contig4-1848_0005|Contig4-2924_0003|Contig4-2924_0004|orf6.8418|CA5571|CaO19.7337|IPF2001	ORF|Uncharacterized	Ca21chrR_C_albicans_SC5314	2000400	2002514	W	CAL0004606		Protein with a nischarin related domain and leucine rich repeats; Spider biofilm induced
orf19.7339	BGL22	IPF2004.1|Contig4-2924_0005|orf6.8420|CA5572|orf19.7339.1|CaO19.7339|BGL99|CA5573|IPF2005|IPF2005.1	ORF|Uncharacterized	Ca21chrR_C_albicans_SC5314	2005913	2002983	C	CAL0004607		Putative glucanase; induced during cell wall regeneration
orf19.7340		IPF27331.1|orf6.8421|CaO19.7340	ORF|Dubious	Ca21chrR_C_albicans_SC5314	2006764	2006432	C	CAL0004627		Protein of unknown function; possibly C. albicans specific; Spider biofilm induced
orf19.7341		IPF2007.1|Contig4-2924_0009|orf6.8422|CA5574|IPF2007|CaO19.7341	ORF|Uncharacterized	Ca21chrR_C_albicans_SC5314	2007958	2006911	C	CAL0004629		Protein of unknown function; flow model biofilm induced; ketoconazole-repressed
tD(GUC)7	tD(GUC)7	tD(GTC)7	tRNA|Uncharacterized	Ca21chrR_C_albicans_SC5314	2009119	2009048	C	CAF0007145		tRNA-Asp, predicted by tRNAscan-SE; GUC anticodon
orf19.7341.1			ORF|Uncharacterized	Ca21chrR_C_albicans_SC5314	2015578	2015285	C	CAL0120954		Protein of unknown function; Spider biofilm induced
orf19.7342	AXL1	IPF19813.1|Contig4-2379_0005|orf6.8423|CA5575|IPF19813|CaO19.7342	ORF|Uncharacterized	Ca21chrR_C_albicans_SC5314	2017305	2021417	W	CAL0004631		Putative endoprotease; induced by alpha factor; transcript is upregulated in an RHE model of oral candidiasis and in clinical isolates from HIV+ patients with oral candidiasis
orf19.7343		IPF12538.2|Contig4-2379_0002|orf6.8424|CA5576|CaO19.7343|PRP4	ORF|Uncharacterized	Ca21chrR_C_albicans_SC5314	2021942	2023318	W	CAL0004633		Protein of unknown function
orf19.7344		IPF12537.1|Contig4-2379_0001|orf6.8425|CA5577|IPF12537|CaO19.7344|HDA3	ORF|Uncharacterized	Ca21chrR_C_albicans_SC5314	2023763	2026270	W	CAL0004636		Protein of unknown function
orf19.7345		IPF12536.3|Contig4-2379_0006|orf6.8426|CA5578|CaO19.7345|IPF12536|IPF12536.2	ORF|Uncharacterized	Ca21chrR_C_albicans_SC5314	2027614	2026610	C	CAL0004639		Protein of unknown function
orf19.6612		IPF7932.1|orf6.6224|CA3850|CaO19.6612|IPF7932	ORF|Uncharacterized	Ca21chrR_C_albicans_SC5314	2028770	2027970	C	CAL0003951		Putative mitochondrial protein; Hap43p-induced gene
orf19.6610		IPF7938.2|Contig4-2319_0001|Contig4-2790_0015|Contig4-2790_0016|orf6.6222|CA3849|IPF7938|STU2|CaO19.6610	ORF|Uncharacterized	Ca21chrR_C_albicans_SC5314	2031915	2029141	C	CAL0003948		Protein of unknown function
orf19.6608		IPF7940|IPF7940.1|Contig4-2790_0012|orf6.6220|CA3848|CaO19.6608	ORF|Uncharacterized	Ca21chrR_C_albicans_SC5314	2034660	2032492	C	CAL0003933		Predicted DDE superfamily endonuclease domain; repression correlates with clinical development of fluconazole resistance; Spider biofilm induced
tara-Ra		tara	long_terminal_repeat	Ca21chrR_C_albicans_SC5314	2035222	2035506	W	CAL0121244	CAF0007335	Long terminal repeat (LTR); about 285 bp long, 9 copies per genome
orf19.6607		IPF7942.1|Contig4-2790_0009|orf6.6219|CA3847|CaO19.6607|IPF7942	ORF|Uncharacterized	Ca21chrR_C_albicans_SC5314	2036446	2035832	C	CAL0003931		Protein of unknown function
orf19.6606		IPF7943.2|Contig4-2790_0007|orf6.6218|CA3846|CaO19.6606|IPF7943	ORF|Uncharacterized	Ca21chrR_C_albicans_SC5314	2038879	2037515	C	CAL0003928		Protein of unknown function
orf19.6605		IPF7944.2|Contig4-2790_0006|orf6.6217|CA3845|IPF7944|CaO19.6605	ORF|Uncharacterized	Ca21chrR_C_albicans_SC5314	2039230	2040093	W	CAL0003926		Protein of unknown function
orf19.6604		IPF7945.2|Contig4-2790_0004|orf6.6216|CA3844|CaO19.6604|IPF7945	ORF|Uncharacterized	Ca21chrR_C_albicans_SC5314	2041588	2040213	C	CAL0003923		Ortholog of S. cerevisiae Pba1 that is involved in 20S proteasome assembly; upregulated in a cyr1 null mutant; contains a 5' UTR intron
orf19.6602		IPF7947.1|Contig4-2790_0002|orf6.6214|CA3843|CaO19.6602|FMP53|IPF7947	ORF|Uncharacterized	Ca21chrR_C_albicans_SC5314	2042808	2043677	W	CAL0003918		Protein of unknown function
orf19.6601.1	YKE2	IPF7948.2|Contig4-2790_0001|CA3842|YKE2.3f|YKE2.3	ORF|Uncharacterized	Ca21chrR_C_albicans_SC5314	2044321	2043818	C	CAF0007113		Possible heterohexameric Gim/prefoldin protein complex subunit; role in folding alpha-tubulin, beta-tubulin, and actin; transcript induced by yeast-to-hypha switch; regulated by Nrg1, Tup1; Spider and flow model biofilm induced
orf19.6601		IPF16640.2|orf6.6213|CA3841|CaO19.6601|IPF16640	ORF|Uncharacterized	Ca21chrR_C_albicans_SC5314	2046291	2045083	C	CAL0003917		Protein of unknown function; rat catheter and flow model biofilm induced
orf19.6600		IPF12745.1|Contig4-2356_0001|orf6.6212|CA3840|CaO19.6600|IPF12745	ORF|Uncharacterized	Ca21chrR_C_albicans_SC5314	2048280	2047690	C	CAL0003916		Protein of unknown function
tN(GUU)4	tN(GUU)4	tN(GTT)4	tRNA|Uncharacterized	Ca21chrR_C_albicans_SC5314	2049231	2049324	W	CAF0007204		tRNA-Asn, predicted by tRNAscan-SE; GUU anticodon
orf19.6599.1		IPF12744.2|Contig4-2356_0004|CA3839|IPF12744	ORF|Uncharacterized	Ca21chrR_C_albicans_SC5314	2049950	2049756	C	CAF0007112		Protein of unknown function
orf19.6598	WAL1	IPF12743.2|Contig4-2356_0006|orf6.6210|CA3838|CaO19.6598|LAS17	ORF|Verified	Ca21chrR_C_albicans_SC5314	2050368	2052509	W	CAL0003342		Protein required for hyphal growth and for wild-type cell morphology, polarized budding, endocytosis, vacuole morphology; similar to Wiskott-Aldrich syndrome protein; localizes to cortical actin patches and hyphal tips
orf19.6597		IPF12741.2|orf6.6209|CA3837|CaO19.6597|IPF12741	ORF|Uncharacterized	Ca21chrR_C_albicans_SC5314	2053092	2054267	W	CAL0003340		Protein of unknown function
orf19.6596		IPF8179.2|Contig4-2811_0030|orf6.6208|CA3836|CaO19.6596|IPF8179	ORF|Uncharacterized	Ca21chrR_C_albicans_SC5314	2055203	2054292	C	CAL0003339		Putative esterase; possibly transcriptionally regulated by Tac1; induced by Mnl1 under weak acid stress; protein present in exponential and stationary growth phase yeast cultures; Spider biofilm repressed
orf19.6595	RTA4	IPF8181.1|Contig4-2811_0027|orf6.6207|YOR049C|CA3835|CaO19.6595|RSB12	ORF|Verified	Ca21chrR_C_albicans_SC5314	2057241	2055871	C	CAL0003337		Protein similar to S. cerevisiae Rsb1p, involved in fatty acid transport; transposon mutation affects filamentous growth; alkaline downregulated; caspofungin induced; possibly an essential gene; Hap43p-repressed
orf19.6594	PLB3	IPF8186.1|Contig4-2811_0019|orf6.6206|CA3834|PLB4|CaO19.6594	ORF|Verified	Ca21chrR_C_albicans_SC5314	2061195	2059297	C	CAL0003334		GPI-anchored cell surface phospholipase B; possibly secreted; fungal-specific (no mammalian homolog); induced by Tbf1; fluconazole-induced; possible essential gene (UAU1 method); Spider and flow model biofilm induced
orf19.6592		IPF8192.1|Contig4-2811_0010|orf6.6204|CA3833|CaO19.6592|IPF8192	ORF|Uncharacterized	Ca21chrR_C_albicans_SC5314	2063769	2065538	W	CAL0003332		Predicted membrane transporter, member of the aromatic acid:proton symporter (AAHS) family, major facilitator superfamily (MFS)
orf19.6591	PCD1	IPF8193.1|Contig4-2811_0003|orf6.6203|CA3832|CaO19.6591|IPF8193	ORF|Uncharacterized	Ca21chrR_C_albicans_SC5314	2066600	2067778	W	CAL0003330		Protein of unknown function
orf19.6590	VMA22	IPF8194.1|Contig4-2811_0001|orf6.6202|CA3831|CaO19.6590	ORF|Uncharacterized	Ca21chrR_C_albicans_SC5314	2068017	2068583	W	CAL0003328		Protein of unknown function
orf19.6589	SSF1	IPF8195.2|Contig4-2811_0031|orf6.6201|CA3830|CaO19.6589|SSF1.3eoc|IPF8195.1	ORF|Uncharacterized	Ca21chrR_C_albicans_SC5314	2069970	2068624	C	CAL0003319		Protein involved in ribosome biogenesis; ortholog of S. cerevisiae Ssf1; Hap43-induced; rat catheter and Spider biofilm induced
orf19.7546		IPF17103.3|Contig4-1679_0002|orf6.8894|CA5957|CaO19.7546|RRP3|RRP3.3eoc|IPF17103.2	ORF|Uncharacterized	Ca21chrR_C_albicans_SC5314	2070097	2071701	W	CAL0000056		Protein involved in rRNA processing; required for maturation of the 35S primary transcript of pre-rRNA and for cleavage leading to mature 18S rRNA; Spider biofilm induced
orf19.7547		IPF17102.2|Contig4-1679_0001|orf6.8895|CA5958|PIB1|CaO19.7547	ORF|Uncharacterized	Ca21chrR_C_albicans_SC5314	2072857	2071769	C	CAL0000058		Protein of unknown function
orf19.7548	MED21	IPF12936.2|orf6.8896|CA5959|SRB7|CaO19.7548	ORF|Uncharacterized	Ca21chrR_C_albicans_SC5314	2073450	2073986	W	CAL0000060		Protein of unknown function
orf19.7549	PMT5	IPF12934.1|Contig4-2433_0005|orf6.8897|CA5960|CaO19.7549	ORF|Verified	Ca21chrR_C_albicans_SC5314	2076212	2074035	C	CAL0000061		Protein mannosyltransferase (PMT), expressed at extremely low levels; not required for wild-type hyphal growth, drug resistance, or virulence in mouse systemic infection; one of five PMT family members
orf19.7550	IFA14	IPF12930.2|Contig4-2433_0007|orf6.8898|CA5961|CaO19.7550	ORF|Uncharacterized	Ca21chrR_C_albicans_SC5314	2080150	2078114	C	CAL0000081		Putative LPF family protein; Plc1-regulated; induced by alpha pheromone in SpiderM medium
orf19.7551	ALO1	IPF967.1|Contig4-3105_0006|Contig4-3105_0007|orf6.8899|CA5962|CaO19.7551	ORF|Verified	Ca21chrR_C_albicans_SC5314	2090795	2092468	W	CAL0000083		D-Arabinono-1,4-lactone oxidase involved in biosynthesis of dehydro-D-arabinono-1,4-lactone, which has a protective role against oxidative damage; plasma membrane-localized;required for full virulence in a mouse model of systemic infection
orf19.7552		IPF966.1|Contig4-3105_0009|orf6.8900|CA5963|CaO19.7552|IPF966	ORF|Uncharacterized	Ca21chrR_C_albicans_SC5314	2095287	2092669	C	CAL0000085		Putative U3-containing small subunit processome complex protein; Hap43-induced gene; repressed in core stress response; Spider biofilm induced
orf19.7553		IPF963.1|Contig4-3105_0010|orf6.8901|CA5964|IPF963|CaO19.7553	ORF|Uncharacterized	Ca21chrR_C_albicans_SC5314	2095906	2096619	W	CAL0000087		Protein of unknown function; rat catheter biofilm repressed
orf19.7555		IPF27249.1|Contig4-3105_0011|orf6.8903|CaO19.7555	ORF|Dubious	Ca21chrR_C_albicans_SC5314	2097154	2096717	C	CAL0000093		Protein of unknown function
orf19.7554		orf6.8902|IPF961.1|Contig4-3105_0012|CA5965|IPF961|CaO19.7554	ORF|Uncharacterized	Ca21chrR_C_albicans_SC5314	2097128	2098810	W	CAL0000090		Transporter; similar to the Sit1 siderophore transporter; induced by nitric oxide independent of Yhb1; repressed during chlamydospore formation in C. albicans and C. dubliniensis; rat catheter biofilm repressed
orf19.7556		IPF959.1|Contig4-3105_0014|orf6.8904|CA5966|CaO19.7556|IPF959	ORF|Uncharacterized	Ca21chrR_C_albicans_SC5314	2099576	2098932	C	CAL0000095		Protein of unknown function
orf19.7557	FGR46	IPF27261.1|Contig4-3105_0015|orf6.8905|CaO19.7557	ORF|Verified	Ca21chrR_C_albicans_SC5314	2100712	2100350	C	CAL0000097		Protein lacking an ortholog in S. cerevisiae; transposon mutation affects filamentous growth
orf19.7558	YTA6	IPF955.1|Contig4-3105_0017|orf6.8906|CA5967|CaO19.7558|SAP100|IPF955	ORF|Verified	Ca21chrR_C_albicans_SC5314	2100853	2103315	W	CAL0000099		Protein similar to S. cerevisiae Yta6p ATPase but ortholog of S. cervisiae Sap1; transposon mutation affects filamentous growth; induced by Mnl1 under weak acid stress
kahu-Rb		kahu	long_terminal_repeat	Ca21chrR_C_albicans_SC5314	2103918	2103388	C	CAL0121245	CAF0007317	Long terminal repeat (LTR) associated with the transposon Tca15; about 531 bp long, 17 copies per genome
orf19.7561	DEF1	IPF946.1|Contig4-2780_0003|Contig4-3105_0026|Contig4-3105_0028|orf6.8909|CA5968|EDT1|EED1|IPF946|CaO19.7561	ORF|Verified	Ca21chrR_C_albicans_SC5314	2106215	2108878	W	CAL0000121		RNA polymerase II regulator; role in filamentation, epithelial cell escape, dissemination in RHE model; induced by fluconazole, high cell density; Efg1/hyphal regulated; role in adhesion, hyphal growth on solid media; Spider biofilm induced
orf19.7563	BET2	IPF941.1|Contig4-3105_0030|orf6.8911|CA5969|CaO19.7563	ORF|Uncharacterized	Ca21chrR_C_albicans_SC5314	2114062	2113037	C	CAL0000126	CAL0006438	Putative Type II geranylgeranyltransferase beta subunit; transcript regulated by Mig1
orf19.7564	DPB2	IPF940.1|Contig4-3105_0032|orf6.8912|CA5970|CaO19.7564	ORF|Uncharacterized	Ca21chrR_C_albicans_SC5314	2116462	2114336	C	CAL0000130		Probable subunit of DNA polymerase II (DNA polymerase epsilon), similar to S. cerevisiae Dpb2p; essential for viability; rat catheter biofilm induced
orf19.7565	GNP3	IPF937.1|Contig4-3105_0039|orf6.8913|CA5971|CaO19.7565|GNP2	ORF|Uncharacterized	Ca21chrR_C_albicans_SC5314	2118782	2120479	W	CAL0000134		Putative high-affinity glutamine permease; fungal-specific (no human or murine homolog)
orf19.7566		GNP1|IPF934.1|Contig4-3105_0041|orf6.8914|CA5972|GNP2|CaO19.7566	ORF|Uncharacterized	Ca21chrR_C_albicans_SC5314	2122928	2124643	W	CAL0000137		Predicted amino acid transport domain; transcript upregulated in clinical strains from HIV+ patients with oral candidiasis; alkaline upregulated by Rim101; rat catheter, Spider and flow model biofilm induced
orf19.7567		IPF931.1|Contig4-3105_0044|orf6.8915|CA5973|IPF931|CaO19.7567	ORF|Uncharacterized	Ca21chrR_C_albicans_SC5314	2125477	2126766	W	CAL0000139		Protein of unknown function; induced by alpha pheromone in SpiderM medium
orf19.7568		IPF930.2|Contig4-3105_0046|orf6.8916|CA5974|CaO19.7568|IPF930	ORF|Uncharacterized	Ca21chrR_C_albicans_SC5314	2127071	2127916	W	CAL0000140		Protein of unknown function
orf19.7569	SIK1	IPF929.2|Contig4-3105_0047|orf6.8917|CA5975|CaO19.7569	ORF|Verified	Ca21chrR_C_albicans_SC5314	2129688	2128138	C	CAL0000142		Putative U3 snoRNP protein; Hap43p-induced gene; physically interacts with TAP-tagged Nop1p
orf19.7570	UGA3	IPF928.1|Contig4-3105_0048|orf6.8918|CA5976|CaO19.7570|IPF928	ORF|Verified	Ca21chrR_C_albicans_SC5314	2132371	2129960	C	CAL0000161		Zn(II)2Cys6 transcription factor; required for utilization of gamma-aminobutyrate (GABA) as a nitrogen source; mutants display decreased CFU in mouse kidneys; Spider biofilm induced
orf19.7571	UBC4	IPF926.1|Contig4-3105_0053|orf6.8919|CA5977|UBC4.3	ORF|Uncharacterized	Ca21chrR_C_albicans_SC5314	2133698	2134585	W	CAL0000163		Protein of unknown function
orf19.7572	SPT7	IPF925.1|Contig4-3105_0056|Contig4-3105_0057|orf6.8920|CA5978|CaO19.7572	ORF|Verified	Ca21chrR_C_albicans_SC5314	2135360	2139283	W	CAL0000166		Putative SAGA transcriptional regulatory complex subunit; mutation confers hypersensitivity to toxic ergosterol analog, and to amphotericin B
orf19.7574		IPF921.1|Contig4-3105_0059|Contig4-3105_0061|orf6.8922|CA5979|IPF921|CaO19.7574	ORF|Uncharacterized	Ca21chrR_C_albicans_SC5314	2139917	2144236	W	CAL0000172		Protein of unknown function
orf19.7576		IPF918|IPF918.1|Contig4-3105_0062|orf6.8924|CA5980|CaO19.7576	ORF|Uncharacterized	Ca21chrR_C_albicans_SC5314	2144797	2144339	C	CAL0000178		Ortholog of S. pombe atl1 alkyltransferase-like protein; mutants are viable; Spider biofilm induced
orf19.7577	MSS51	IPF917.1|Contig4-3105_0063|orf6.8925|CA5981|CaO19.7577	ORF|Uncharacterized	Ca21chrR_C_albicans_SC5314	2146359	2145052	C	CAL0000180		Putative mRNA maturation factor; fungal-specific (no human or murine homolog)
orf19.7578		IPF915.1|Contig4-3105_0066|orf6.8926|CA5982|IPF915|CaO19.7578|YOS9	ORF|Uncharacterized	Ca21chrR_C_albicans_SC5314	2147575	2146799	C	CAL0000182		Protein of unknown function
orf19.7579	FGR34	IPF913.1|Contig4-3105_0067|orf6.8927|CA5983|IPF913|CaO19.7579	ORF|Verified	Ca21chrR_C_albicans_SC5314	2148076	2149641	W	CAL0000184		Protein lacking an ortholog in S. cerevisiae; transposon mutation affects filamentous growth
orf19.7580		IPF912.1|Contig4-3105_0068|orf6.8928|CaO19.7580	ORF|Uncharacterized	Ca21chrR_C_albicans_SC5314	2149931	2150245	W	CAL0000203		Protein of unknown function
gamma-Ra		gamma	long_terminal_repeat	Ca21chrR_C_albicans_SC5314	2150623	2150343	C	CAL0121246	CAF0007305	Solo copy of the long terminal repeat (LTR) associated with the transposon Tca2; about 280 bp long, 5-10 copies per genome
orf19.7581		IPF911.1|Contig4-3105_0069|orf6.8929|CA5984|CUS1|CaO19.7581	ORF|Uncharacterized	Ca21chrR_C_albicans_SC5314	2150750	2152165	W	CAL0000205		Protein with a predicted role in assembly of U2 snRNP into the spliceosome; Spider biofilm induced
orf19.7583	ZCF39	OAF1|IPF907.2|Contig4-3105_0071|Contig4-3105_0072|orf6.8931|CA5985|CaO19.7583|IPF907	ORF|Verified	Ca21chrR_C_albicans_SC5314	2154225	2152180	C	CAL0000209		Zn(II)2Cys6 transcription factor; mutants are viable; filament induced; required for yeast cell adherence to silicone substrate; Spider biofilm induced
tui-Ra		tui	long_terminal_repeat	Ca21chrR_C_albicans_SC5314	2154454	2154256	C	CAL0121247	CAF0007333	Long terminal repeat (LTR); about 199 bp long, 19 copies per genome
theta-Ra		theta	long_terminal_repeat	Ca21chrR_C_albicans_SC5314	2154910	2154579	C	CAL0121248	CAF0007324	Long terminal repeat (LTR); about 366 bp long, 7 copies per genome
orf19.7585	INO1	IPF904.1|Contig4-3105_0074|orf6.8933|CA5986|CaO19.7585	ORF|Verified	Ca21chrR_C_albicans_SC5314	2157196	2155634	C	CAL0000215	CAL0006581	Inositol-1-phosphate synthase; antigenic in human; repressed by farnesol in biofilm or by caspofungin; upstream inositol/choline regulatory element; glycosylation predicted; rat catheter, flow model induced; Spider biofilm repressed
orf19.7586	CHT3	IPF696.1|Contig4-3108_0002|orf6.8934|CA5987|CaO19.7586	ORF|Verified	Ca21chrR_C_albicans_SC5314	2161835	2163538	W	CAL0000219		Major chitinase; secreted; functional homolog of S. cerevisiae Cts1p; 4 N-glycosylation motifs; possible O-mannosylation; putative signal peptide; hyphal-repressed; farnesol upregulated in biofilm; regulated by Efg1p, Cyr1p, Ras1p
orf19.7588		IPF693.1|Contig4-3108_0004|orf6.8936|CA5988|CaO19.7588|IPF693	ORF|Uncharacterized	Ca21chrR_C_albicans_SC5314	2164594	2163773	C	CAL0000222		Protein of unknown function
orf19.7589		IPF692.1|Contig4-3108_0007|orf6.8937|CA5989|CaO19.7589|IPF692	ORF|Uncharacterized	Ca21chrR_C_albicans_SC5314	2164701	2165435	W	CAL0000224		Protein of unknown function; Hap43-repressed gene; transcript induced by elevated CO2
orf19.7590		IPF690.2|Contig4-3108_0008|Contig4-3108_0010|Contig4-3108_0011|CA5990|CA5991|orf19.7591|IPF690.3f|IPF690.5f|orf6.8938	ORF|Verified	Ca21chrR_C_albicans_SC5314	2165996	2168158	W	CAL0000236		Putative NADH-ubiquinone oxidoreductase; identified in detergent-resistant membrane fraction (possible lipid raft component); predicted N-terminal acetylation; repressed by nitric oxide
titi-Ra		titi	long_terminal_repeat	Ca21chrR_C_albicans_SC5314	2169610	2169275	C	CAL0121249	CAF0007334	Long terminal repeat (LTR); about 336 bp long, 3 copies per genome
orf19.7592	FAA4	IPF20033.1|Contig4-3108_0019|Contig4-3108_0020|orf6.8940|CA5992|CaO19.7592	ORF|Uncharacterized	Ca21chrR_C_albicans_SC5314	2172618	2174708	W	CAL0000241		Predicted acyl CoA synthase
orf19.7593		IPF679.1|Contig4-3108_0024|orf6.8941|CA5993|CaO19.7593|ASP1	ORF|Uncharacterized	Ca21chrR_C_albicans_SC5314	2176379	2174925	C	CAL0000243		Putative asparaginase; predicted role in asparagine catabolism; Spider biofilm induced
orf19.7594		IPF677.1|Contig4-3108_0026|orf6.8942|CA5994|CaO19.7594|IPF677	ORF|Uncharacterized	Ca21chrR_C_albicans_SC5314	2176858	2177499	W	CAL0000247		Protein of unknown function; Spider biofilm induced
orf19.7595		IPF676.1|Contig4-3108_0027|orf6.8943|CA5995|IPF676|CaO19.7595	ORF|Uncharacterized	Ca21chrR_C_albicans_SC5314	2178885	2177557	C	CAL0000251		Protein of unknown function
orf19.7596		IPF673.1|Contig4-3108_0030|orf6.8944|CA5996|CaO19.7596|PMU2|IPF673	ORF|Uncharacterized	Ca21chrR_C_albicans_SC5314	2179540	2180523	W	CAL0000255		Protein with a phosphoglycerate mutase family domain; Hap43-repressed gene
orf19.7597	PGA12	IPF672.1|Contig4-3108_0031|orf6.8945|CA5997|PMU3|CaO19.7597	ORF|Uncharacterized	Ca21chrR_C_albicans_SC5314	2181057	2182004	W	CAL0000257		Putative GPI-anchored protein
eta-Ra		eta	long_terminal_repeat	Ca21chrR_C_albicans_SC5314	2182782	2182313	C	CAL0121250	CAF0007313	Solo copy of the long terminal repeat (LTR) associated with the transposon Tca11; about 470 bp long, 13 copies per genome
orf19.7598		IPF670.2|Contig4-3108_0032|orf6.8946|CA5998|AHC1|CaO19.7598|IPF670	ORF|Uncharacterized	Ca21chrR_C_albicans_SC5314	2182918	2184237	W	CAL0000258		Protein of unknown function
orf19.7599	UTP5	CaO19.7599|IPF668.2|Contig4-3108_0035|orf6.8947|CA5999|IPF668	ORF|Verified	Ca21chrR_C_albicans_SC5314	2184474	2186384	W	CAL0000260		Putative U3 snoRNA-associated protein; Hap43p-induced gene; mutation confers resistance to 5-fluorocytosine (5-FC), 5-fluorouracil (5-FU), and tubercidin (7-deazaadenosine); physically interacts with TAP-tagged Nop1p
orf19.7600	FDH3	IPF666.1|Contig4-3108_0036|orf6.8948|CA6000|FDH11|FDH11.3	ORF|Uncharacterized	Ca21chrR_C_albicans_SC5314	2187850	2186501	C	CAL0000792	CAF0007267	Glutathione-dependent formaldehyde dehydrogenase; glycine catabolism; repressed by Efg1 in yeast, not hyphal growth conditions; induced by Mnl1 under weak acid stress; Spider biofilm repressed
orf19.7601		IPF662.1|Contig4-3108_0038|orf6.8949|CA6001|MRM2|CaO19.7601|IPF662	ORF|Uncharacterized	Ca21chrR_C_albicans_SC5314	2188567	2189382	W	CAL0000793		Putative mitochondrial 2' O-ribose methyltransferase; predicted role in methylation of U(2791) in 21S rRNA; Spider biofilm induced
orf19.7602	AHA1	IPF661.1|Contig4-3108_0039|orf6.8950|CA6002|IPF661|CaO19.7602	ORF|Uncharacterized	Ca21chrR_C_albicans_SC5314	2190483	2189443	C	CAL0000794		Putative Hsp90p co-chaperone; Hap43-repressed; heavy metal (cadmium) stress-induced; oxidative stress-induced via Cap1; rat catheter biofilm induced; flow model biofilm repressed
orf19.7603		IPF660.1|Contig4-3108_0041|orf6.8951|CA6003|IPF660|CaO19.7603	ORF|Uncharacterized	Ca21chrR_C_albicans_SC5314	2191147	2191473	W	CAL0000795		Protein with a predicted role in cytochrome c oxidase assembly; rat catheter biofilm induced
orf19.7604		IPF659.1|Contig4-3108_0044|orf6.8952|CA6004|CaO19.7604|TRS120	ORF|Uncharacterized	Ca21chrR_C_albicans_SC5314	2195374	2191550	C	CAL0000796		Protein of unknown function
orf19.7605	PUP1	IPF654.1|Contig4-3108_0046|orf6.8953|CA6005|CaO19.7605	ORF|Uncharacterized	Ca21chrR_C_albicans_SC5314	2195778	2196596	W	CAL0000797		Putative beta 2 subunit of the 20S proteasome; macrophage/pseudohyphal-repressed; Spider biofilm repressed
orf19.7606		IPF652.1|Contig4-3108_0049|orf6.8954|CA6006|IPF652|CaO19.7606	ORF|Uncharacterized	Ca21chrR_C_albicans_SC5314	2197624	2198115	W	CAL0000798		Protein of unknown function
orf19.7608		IPF650.1|Contig4-3108_0053|orf6.8956|CA6007|CaO19.7608|IPF650	ORF|Uncharacterized	Ca21chrR_C_albicans_SC5314	2199676	2200071	W	CAL0000799		Protein of unknown function; fluconazole-repressed; Spider biofilm induced
orf19.7609	PGA11	IPF647.1|Contig4-3108_0054|Contig4-3108_0055|orf6.8957|CA6008|IPF647|CaO19.7609	ORF|Uncharacterized	Ca21chrR_C_albicans_SC5314	2201728	2202102	W	CAL0000800		Putative GPI-anchored protein
orf19.7610	PTP3	IPF643.2|Contig4-3108_0065|Contig4-3108_0066|orf6.8958|CA6009|IPF643|CaO19.7610	ORF|Verified	Ca21chrR_C_albicans_SC5314	2206947	2209715	W	CAL0000818		Putative protein tyrosine phosphatase; hypha induced; alkaline induced; regulated by Efg1, Ras1, cAMP pathways; mutants are viable; Spider biofilm induced; rat catheter biofilm repressed; flow model biofilm repressed
orf19.7611	TRX1	IPF640.1|Contig4-3108_0068|orf6.8959|CA6010|CaO19.7611	ORF|Verified	Ca21chrR_C_albicans_SC5314	2210638	2210327	C	CAL0000819	CAL0006744	Thioredoxin; involved in response to reactive oxygen species; biofilm, benomyl, flucytosine, peroxide, Hap43 induced; amphotericin B, caspofungin repressed; induced by human neutrophils; macrophage-repressed gene
orf19.7612	CTM1	IPF639.1|Contig4-3108_0071|orf6.8960|CA6011|CaO19.7612	ORF|Uncharacterized	Ca21chrR_C_albicans_SC5314	2213688	2211628	C	CAL0000820		Putative cytochrome c lysine methyltransferase; regulated by Gcn2 and Gcn4; transcript induced by Mnl1 under weak acid stress; early-stage flow model biofilm induced
orf19.7613	HCR1	IPF638.1|Contig4-3108_0072|orf6.8961|CA6012|CaO19.7613	ORF|Uncharacterized	Ca21chrR_C_albicans_SC5314	2214260	2215117	W	CAL0000821		Putative translation initiation factor; repressed upon phagocytosis by murine macrophage; Spider biofilm repressed
orf19.7614		IPF635|IPF635.1|Contig4-3108_0073|orf6.8962|CA6013|CaO19.7614	ORF|Uncharacterized	Ca21chrR_C_albicans_SC5314	2216261	2215236	C	CAL0000822		Protein of unknown function; Hap43-induced gene; mutant is viable
orf19.7615		IPF634.1|Contig4-3108_0076|orf6.8963|CA6014|TRS31|CaO19.7615	ORF|Verified	Ca21chrR_C_albicans_SC5314	2216559	2217305	W	CAL0000823		Protein involved in endoplasmic reticulum (ER) to Golgi vesicle-mediated transport; putative subunit of the transport protein particle (TRAPP) complex of the cis-Golgi; Spider biofilm induced
orf19.7617		IPF631.1|Contig4-3108_0079|orf6.8965|CA6015|ARD1|CaO19.7617	ORF|Uncharacterized	Ca21chrR_C_albicans_SC5314	2217467	2218099	W	CAL0000824		Protein of unknown function
orf19.7618		IPF630.1|Contig4-3108_0080|orf6.8966|CA6016|CaO19.7618|IPF630	ORF|Uncharacterized	Ca21chrR_C_albicans_SC5314	2218969	2218139	C	CAL0000825		Putative nucleolar protein with a predicted role in pre-18S rRNA processing; Plc1p-regulated; Spider biofilm induced
orf19.7619		IPF629.1|Contig4-3108_0083|Contig4-3108_0084|orf6.8967|CA6017|CaO19.7619|IPF629	ORF|Uncharacterized	Ca21chrR_C_albicans_SC5314	2219901	2221751	W	CAL0000826		Protein with a mitochondrial distribution and morphology domain; possibly an essential gene, disruptants not obtained by UAU1 method; rat catheter and Spider biofilm induced
orf19.7620		IPF627.1|Contig4-3108_0085|orf6.8968|CA6018|CaO19.7620|IPF627	ORF|Uncharacterized	Ca21chrR_C_albicans_SC5314	2222451	2221873	C	CAL0000845		Protein of unknown function
orf19.7621		ELG1|CaO19.7621|IPF625.1|Contig4-3108_0087|orf6.8969|CA6019|IPF625	ORF|Uncharacterized	Ca21chrR_C_albicans_SC5314	2223004	2225697	W	CAL0000846		Putative subunit of an alternative replication factor C complex; role in DNA replication, genome integrity, homologous recombination-mediated repair and telomere homeostasis;
orf19.7622	SPT3	IPF624.1|Contig4-3108_0088|orf6.8970|CA6020|CaO19.7622	ORF|Verified	Ca21chrR_C_albicans_SC5314	2226700	2225714	C	CAL0000847	CAL0006723	Functional homolog of S. cerevisiae Spt3p; required for virulence in mouse systemic infection; homozygous null mutant is hyperfilamentous
snR13			snoRNA|Uncharacterized	Ca21chrR_C_albicans_SC5314	2227004	2227088	W	CAL0126324		C/D box small nucleolar RNA (snoRNA)
orf19.7624		IPF621.1|Contig4-3108_0091|orf6.8972|CA6021|CaO19.7624|BFR2	ORF|Uncharacterized	Ca21chrR_C_albicans_SC5314	2229053	2227458	C	CAL0000848		Protein of unknown function
orf19.7625	PGA1	IPF618.1|Contig4-3108_0092|orf6.8973|CA6022|IPF618|CaO19.7625|KRE102	ORF|Verified	Ca21chrR_C_albicans_SC5314	2229458	2229856	W	CAL0000849		Putative GPI-anchored protein; induced during cell wall regeneration; required for normal adhesion to host cells and for adherence during Sabouraud biofilm formation; Spider biofilm induced
orf19.7626	EIF4E	IPF616.1|Contig4-3108_0093|orf6.8974|CA6023|YOL139C|CDC33|CaO19.7626	ORF|Alternatively spliced|Verified	Ca21chrR_C_albicans_SC5314	2230355	2230984	W	CAL0000850		Translation initiation factor eIF4E; genes encoding ribosomal subunits, translation factors, tRNA synthetases downregulated by phagocytosis by macrophage; alternatively spliced intron in 5' UTR; protein levels decrease in stationary phase
orf19.7627		IPF615.1|Contig4-3108_0094|orf6.8975|CA6024|CaO19.7627|IPF615	ORF|Uncharacterized	Ca21chrR_C_albicans_SC5314	2231921	2231031	C	CAL0000851		Protein of unknown function
orf19.7629		IPF614.1|Contig4-3108_0097|orf6.8977|CA6025|CaO19.7629|IPF614	ORF|Uncharacterized	Ca21chrR_C_albicans_SC5314	2232120	2235386	W	CAL0000852		Protein of unknown function
orf19.7631	SLD5	IPF610.1|Contig4-3108_0098|orf6.8979|CA6026|IPF610|CaO19.7631	ORF|Uncharacterized	Ca21chrR_C_albicans_SC5314	2236105	2235395	C	CAL0000861		Putative GINS complex subunit; cell-cycle regulated periodic mRNA expression
orf19.7632		IPF609.1|Contig4-3108_0099|orf6.8980|CA6027|CaO19.7632|IPF609	ORF|Uncharacterized	Ca21chrR_C_albicans_SC5314	2236271	2237758	W	CAL0000862		Protein of unknown function
orf19.7634	MCD1	IPF607.1|Contig4-3108_0100|Contig4-3108_0101|orf6.8982|CA6028|CaO19.7634|IPF607	ORF|Uncharacterized	Ca21chrR_C_albicans_SC5314	2239475	2237781	C	CAL0000863		Alpha-kleisin cohesin complex subunit; for sister chromatid cohesion in mitosis and meiosis; repressed by alpha pheromone in SpiderM medium; periodic cell-cycle expression; Hap43-repressed; rat catheter and Spider biofilm repressed
orf19.7635	DRS1	IPF603.1|Contig4-3108_0103|orf6.8983|CA6029|CaO19.7635	ORF|Verified	Ca21chrR_C_albicans_SC5314	2240886	2242727	W	CAL0000864		Putative nucleolar DEAD-box protein; Hap43-induced; mutation confers hypersensitivity to 5-fluorouracil (5-FU), tubercidin (7-deazaadenosine); Tbf1-induced; repressed in core stress response
alpha-Ra		alpha	long_terminal_repeat	Ca21chrR_C_albicans_SC5314	2244072	2243684	C	CAL0121251	CAF0007303	Long terminal repeat (LTR) associated with the transposon Tca1; about 388 bp long, 5-10 copies per genome
orf19.7637	YHB4	orf6.8985|YHB1|IPF599.1|Contig4-3108_0104|CA6030|CaO19.7637|YHB3|YHB2	ORF|Uncharacterized	Ca21chrR_C_albicans_SC5314	2245358	2244156	C	CAL0000865		Protein related to flavohemoglobins; not required for wild-type nitric oxide resistance; has predicted globin, FAD-binding, and NAD(P)-binding domains but lacks some conserved residues of flavohemoglobins; Hap43p-repressed gene
orf19.7638	PRO1	IPF597.1|Contig4-3108_0106|orf6.8986|CA6031|CaO19.7638	ORF|Uncharacterized	Ca21chrR_C_albicans_SC5314	2245865	2247136	W	CAL0000866	CAL0006654	Putative gamma-glutamyl kinase; transcript regulated by Nrg1; regulated by Gcn2 and Gcn4; Hap43-repressed gene; early-stage flow model biofilm induced gene
orf19.7642		IPF596.1|Contig4-3108_0109|orf6.8990|CA6032|CaO19.7642|VPS3|IPF596	ORF|Uncharacterized	Ca21chrR_C_albicans_SC5314	2247207	2249612	W	CAL0000881		Ortholog of S. cerevisiae Vps3; CORVET tethering complex component involved in vacuolar protein sorting; Hap43-repressed gene
orf19.7643		IPF592.1|Contig4-3108_0111|orf6.8991|CA6033|COQ2|CaO19.7643	ORF|Uncharacterized	Ca21chrR_C_albicans_SC5314	2250641	2249595	C	CAL0000883		Protein of unknown function
orf19.7644		IPF590.1|Contig4-3108_0113|orf6.8992|CA6034|CaO19.7644|APC11	ORF|Uncharacterized	Ca21chrR_C_albicans_SC5314	2251108	2250707	C	CAL0000884		Protein of unknown function
orf19.7645		IPF589.1|Contig4-3108_0115|orf6.8993|CA6035|BPL|BPL1|CaO19.7645	ORF|Verified	Ca21chrR_C_albicans_SC5314	2253169	2251172	C	CAL0000887		Biotin protein ligase; catalyzes covalent attachment of biotin to biotin-dependent enzymes including acetyl CoA carboxylase and pyruvate carboxylase
orf19.7646		IPF585.1|Contig4-3108_0116|orf6.8994|CA6036|IPF585|CaO19.7646	ORF|Uncharacterized	Ca21chrR_C_albicans_SC5314	2253226	2254167	W	CAL0000888		Protein of unknown function
orf19.7648		IPF582.1|Contig4-3108_0117|orf6.8996|CA6037|ERC4|CaO19.7648|MTE3	ORF|Uncharacterized	Ca21chrR_C_albicans_SC5314	2254323	2255753	W	CAL0000890		Protein of unknown function
orf19.7650	LTV1	IPF579.1|Contig4-3108_0118|orf6.8998|CA6038|CaO19.7650	ORF|Uncharacterized	Ca21chrR_C_albicans_SC5314	2255840	2256991	W	CAL0000910		Putative GSE complex component; repressed by prostaglandins
orf19.7652	CKA1	CaO19.7652|IPF576.1|Contig4-3108_0119|orf6.9000|CA6039	ORF|Uncharacterized	Ca21chrR_C_albicans_SC5314	2257300	2258307	W	CAL0000912		Putative alpha subunit (catalytic subunit) of protein kinase CK2; Cka1p and Cka2p have a common target with respect to fluconazole resistance; synthetically lethal with CKA2; flucytosine induced
orf19.7654	CPR6	IPF574.1|Contig4-3108_0120|orf6.9002|CA6040|CaO19.7654|CYP5	ORF|Uncharacterized	Ca21chrR_C_albicans_SC5314	2258818	2259927	W	CAL0000916		Putative peptidyl-prolyl cis-trans isomerase; macrophage/pseudohyphal-repressed; heavy metal (cadmium) stress-induced; heterozygous null mutant displays sensitivity to virgineone; rat catheter biofilm induced
orf19.7655	RPO21	IPF572.2|Contig4-3003_0030|Contig4-3108_0124|orf6.9003|CA6041|CaO19.7655	ORF|Verified	Ca21chrR_C_albicans_SC5314	2260510	2265696	W	CAL0000919		RNA polymerase II; ortholog of S. cerevisiae Rpo21, transposon mutation affects filamentous growth; flow model biofilm repressed
orf19.7657	POP3	IPF4924.1|Contig4-3003_0028|orf6.9005|CA6042|CaO19.7657|IPF4924	ORF|Uncharacterized	Ca21chrR_C_albicans_SC5314	2265749	2266495	W	CAL0000921		Putative RNase MRP and nuclear RNase P component; decreased repressed by prostaglandins; Spider biofilm induced
	RFC4	IPF4926.1|Contig4-3003_0027|orf6.9006|CA6043|CaO19.7658	ORF|Uncharacterized	Ca21chrR_C_albicans_SC5314	2266570	2267541	W	CAL0000922		Putative heteropentameric replication factor C subunit; flucytosine induced; periodic mRNA expression, peak at cell-cycle G1/S phase
orf19.7660	VPS52	IPF4928.1|Contig4-3003_0026|orf6.9008|CA6044|CaO19.7660|SAC2|IPF4928	ORF|Verified	Ca21chrR_C_albicans_SC5314	2269109	2267538	C	CAL0000940		Protein required for hyphal growth; has similarity to S. cerevisiae Vps52p
orf19.7661	HMI1	IPF4929.1|Contig4-3003_0024|orf6.9009|CA6045|IPF4929|CaO19.7661	ORF|Verified	Ca21chrR_C_albicans_SC5314	2269233	2271146	W	CAL0000942		ATP-dependent 3' - 5' helicase involved in maintenance of mitochondrial DNA; ortholog of S. cerevisiae Hmi1; rat catheter biofilm repressed
orf19.7662		IPF4931.1|Contig4-3003_0022|orf6.9010|CA6046|CaO19.7662|RTT103|IPF4931	ORF|Uncharacterized	Ca21chrR_C_albicans_SC5314	2272137	2271130	C	CAL0000943		Protein of unknown function
orf19.7663		CaO19.7663|IPF4933.1|Contig4-3003_0020|orf6.9011|CA6047|IPF4933	ORF|Uncharacterized	Ca21chrR_C_albicans_SC5314	2272249	2272926	W	CAL0000945		Protein of unknown function
orf19.7664		IPF4934.1|Contig4-3003_0019|orf6.9012|CA6048|CaO19.7664|IPF4934	ORF|Uncharacterized	Ca21chrR_C_albicans_SC5314	2273334	2272930	C	CAL0000947		Protein of unknown function
orf19.7665		IPF4935.1|Contig4-3003_0018|orf6.9013|CA6049|IPF4935|CaO19.7665	ORF|Uncharacterized	Ca21chrR_C_albicans_SC5314	2273812	2273426	C	CAL0000949		Protein of unknown function
orf19.7666		IPF4939.1|Contig4-3003_0016|orf6.9014|CA6050|SEO13|CaO19.7666|IPF4939	ORF|Uncharacterized	Ca21chrR_C_albicans_SC5314	2274335	2275906	W	CAL0000952		Predicted membrane transporter, member of the anion:cation symporter (ACS) family, major facilitator superfamily (MFS)
orf19.7667	IAH1	IPF4940.1|Contig4-3003_0014|orf6.9015|CA6051|IPF4940|CaO19.7667	ORF|Verified	Ca21chrR_C_albicans_SC5314	2276724	2275918	C	CAL0000954		Protein similar to S. cerevisiae Iah1p, which is involved in acetate metabolism; mutation confers hypersensitivity to tunicamycin; transposon mutation affects filamentous growth
orf19.7668	MAL2	IPF4942.1|Contig4-3003_0013|orf6.9016|CA6052|IPF4942|CaO19.7668	ORF|Verified	Ca21chrR_C_albicans_SC5314	2276897	2278609	W	CAL0000956		Alpha-glucosidase; hydrolyzes sucrose for sucrose utilization; transcript regulated by Suc1, induced by maltose, repressed by glucose; Tn mutation affects filamentous growth; upregulated in RHE model; rat catheter and Spider biofilm induced
orf19.7670		IPF4949.1|Contig4-3003_0011|orf6.9018|CA6053|IPF4949|CaO19.7670	ORF|Verified	Ca21chrR_C_albicans_SC5314	2281388	2278617	C	CAL0000974		Putative Ca2+/H+ antiporter; oral infection upregulated gene; mutants have reduced capacity to damage oral epithelial cells
orf19.7672		IPF4952.1|Contig4-3003_0009|orf6.9020|CA6054|CaO19.7672|IPF4952	ORF|Uncharacterized	Ca21chrR_C_albicans_SC5314	2282476	2281481	C	CAL0000977		Protein of unknown function
orf19.7673		IPF4953.1|Contig4-3003_0006|orf6.9021|CA6055|SMD1|CaO19.7673	ORF|Uncharacterized	Ca21chrR_C_albicans_SC5314	2282567	2282917	W	CAL0000979		Protein of unknown function
orf19.7675		IPF4955.1|Contig4-3003_0003|Contig4-3003_0004|orf6.9023|CA6056|MRPL25|CaO19.7675|IPF4955	ORF|Uncharacterized	Ca21chrR_C_albicans_SC5314	2283424	2282948	C	CAF0007124		Mitochondrial ribosomal protein of the large subunit; Spider biofilm repressed
orf19.7676	XYL2	IPF4959.1|Contig4-3003_0002|orf6.9024|CA6057|CaO19.7676|IPF4959	ORF|Verified	Ca21chrR_C_albicans_SC5314	2284606	2283524	C	CAL0000985		D-xylulose reductase; immunogenic in mice; soluble protein in hyphae; induced by caspofungin, fluconazole, Hog1 and during cell wall regeneration; Mnl1-induced in weak acid stress; stationary phase enriched; flow model biofilm induced
orf19.7678	ATP16	IPF4961.2|Contig4-3003_0001|orf6.9026|CA6058|CaO19.7678	ORF|Uncharacterized	Ca21chrR_C_albicans_SC5314	2285380	2284895	C	CAL0000987		Subunit of the mitochondrial F1F0 ATP synthase; sumoylation target; protein newly produced during adaptation to the serum; Spider biofilm repressed
orf19.7680	CTA26	IPF20034.1|Contig4-1945_0001|orf6.9028|CA6059|TLO2|CTA215|CaO19.7680	ORF|Verified	Ca21chrR_C_albicans_SC5314	2286350	2285529	C	CAL0001008		Putative transcription factor/activator; Med2 mediator complex ddomain; transcript is upregulated in an RHE model of oral candidiasis; member of a family of telomere-proximal genes; Efg1, Hap43-repressed
