# Supplementary material for: Stress combined with loss of the Candida albicans SUMO protease Ulp2 triggers selection of aneuploidy via a two-step process
Source: PLoS Genet. 2022 Dec 27;18(12):e1010576. doi: 10.1371/journal.pgen.1010576 (PMC9829183; doi:10.1371/journal.pgen.1010576)
Supplement: S6 Table — (XLSX) [file pgen.1010576.s007.xlsx]

## Sheet: S6 Table
S6 Table: List of genes associated with "response to drugs" GO terms for the Chromosome 1 amplification (lin-Chr1)
Response to Drug
Gene Name	orf identifier	Function
GAR1	orf19.1164	Putative H/ACA snoRNP pseudouridylase complex protein; mutation confers hypersensitivity to tubercidin (7-deazaadenosine);
orf19.2314		Protein with a role in nucleolar integrity and processing of pre-rRNA; mutation confers hypersensitivity to 5-fluorocytosine (5-FC), 5-fluorouracil (5-FU), and tubercidin (7-deazaadenosine);
IPT1	orf19.4769	Inositol phosphoryl transferase; catalyzes the synthesis of the most abundant sphingolipid, mannose-(inositol-P)2-ceramide, M(IP)2C, from MIPC;
orf19.2797		Has domain(s) with predicted ATP binding, DNA binding, helicase activity, hydrolase activity, nucleic acid binding activity
FGR43	orf19.4786	Protein lacking an S. cerevisiae ortholog;
TKL1	orf19.5112	Putative transketolase; localizes to surface of yeast cells, not hyphae;
orf19.409		Ortholog of S. cerevisiae Aim38/Rcf2, cytochrome c oxidase subunit;
VPS34	orf19.6243	Autophosphorylated class III phosphatidylinositol 3-kinase; required for normal vesicle transport, hyphal growth, fibroblast adherence, virulence in mouse systemic infection; growth-regulated; caspofungin and hydrogen peroxide sensitivity (
orf19.6263		Predicted MFS membrane transporter; member of the monocarboxylate porter (MCP) family;
ERG1	orf19.406	qualene epoxidase, epoxidation of squalene to 2,3(S)-oxidosqualene; ergosterol biosynthesis; allylamine antifungal drug target; NADH reducing cofactor but S. cerevisiae Erg1 uses NADPH
CBK1	orf19.4909	Ser/Thr kinase of cell wall integrity pathway; mutants show abnormal morphology and aggregation;
SWE1	orf19.4867	utative protein kinase with a role in control of growth and morphogenesis, required for full virulence; mutant cells are small, rounded, and sometimes binucleate; not required for filamentous growth; mutant is hypersensitive to caspofungin (
IRE1	orf19.5068	Protein kinase involved in regulation of unfolded protein response; role in cell wall regulation; mutant is hypersensitive to caspofungin; Spider biofilm induced (1, 6, 7)
UPC2	orf19.391	n2-Cys6 transcript factor; regulator of ergosterol biosynthetic genes and sterol uptake; binds ERG2 promoter; induced by ergosterol depletion, by azoles, anaerobicity; macrophage/pseudohyphal-repressed; flow model biofilm induced
GIN4	orf19.663	Autophosphorylated kinase; role in pseudohyphal-hyphal switch and cytokinesis; phosphorylates Cdc11p on S395; necessary for septin ring within germ tube but not for septin band at mother cell junction; physically associates with septins
orf19.4446		Protein similar to ammomium permeases that is probably inactive, as a mep2 mep3 double homozygous null mutation abolishes cellular ammomium permease activity; fungal-specific (no human or murine homolog)
SGE11	orf19.4779	Putative transporter
TPO3	orf19.4737	Putative polyamine transporter; MFS-MDR family; induced by Sfu1, regulated upon white-opaque; decreased expression in hyphae vs yeast-form cells; regulated by Nrg1; Spider biofilm repressed
PHO100	orf19.4424	Putative inducible acid phosphatase; DTT-extractable and observed in culture supernatant in low-phosphate conditions; slight effect on murine virulence; virulence-group-correlated expression; N-glycosylated; F-12/CO2 early biofilm induced
MNN23	orf19.4874	Alpha-1,2-mannosyltransferase; mutants hypersensitive to toxic ergosterol analog, amphotericin B, calcofluor white, growth at 42 degrees and have decreased cell wall mannan;
orf19.2350		Protein similar to S. cerevisiae Yor378w; MFS family transporter; transposon mutation affects filamentous growth; null mutants are viable; fungal-specific (no human or murine homolog) (5, 6)
SMI1	orf19.5058	Cell wall biosynthesis protein;
SOG2	orf19.4448	Leucine-rich-repeat domain protein of RAM cell wall integrity signaling network; role in cell separation, azole sensitivity; required for hyphal growth; lacks orthologs in higher eukaryote
CLA4	orf19.4448	Ste20p family Ser/Thr kinase required for wild-type filamentous growth, organ colonization and virulence in mouse systemic infection; role in chlamydospore formation; functional homolog of S. cerevisiae Cla4p; mutant caspofungin sensitive
DIP2	orf19.5106	Putative small ribonucleoprotein complex; Tn mutation affects filamentous growth; physically interacts with TAP-tagged Nop1; heterozygous null mutant exhibits resistance to parnafungin; Hap43-induced gene; Spider biofilm induced (
HAK1	orf19.6249	Putative potassium transporter; similar to Schwanniomyces occidentalis Hak1p; amphotericin B induced; induced upon phagocytosis by macrophage; Hap43-repressed; rat catheter biofilm repressed
LIP2	orf19.4804	Secreted lipase; member of a differentially expressed lipase gene family; expressed in alimentary tract, but not oral tissue, during mouse oral infection; may have a role in nutrition and/or in creating an acidic microenvironment
PGA50	orf19.1824	Putative GPI-anchored protein; adhesin-like protein
PBR1	orf19.6274	Protein of unknown function; required for cohesion, adhesion, and RPMI biofilm formation; induced by alpha pheromone in white cells; fluconazole-induced; Spider biofilm induced
ADA2	orf19.2331	Zinc finger and homeodomain transcriptional coactivator; role in cell wall integrity and in sensitivity to caspofungin; required for the normal transcriptional response to caspofungin; required for yeast cell adherence to silicone substrate
KSP1	orf19.4432	Putative serine/threonine protein kinase; mRNA binds She3 and is localized to hyphal tips; mutation confers hypersensitivity to amphotericin B
ARG81	orf19.4766	Zn(II)2Cys6 transcription factor; required for utilization of ornithine as a nitrogen source and for wild-type resistance to caffeine; required for yeast cell adherence to silicone substrate
orf19.6234		utative U2 snRNP component; mutation confers hypersensitivity to 5-fluorocytosine (5-FC), 5-fluorouracil (5-FU), and tubercidin (7-deazaadenosine); Hap43-induced, Spider biofilm induced (5, 6, 7)
MRF1	orf19.1149	Putative mitochondrial respiratory protein; induced by farnesol, benomyl, nitric oxide, core stress response; oxidative stress-induced via Cap1; stationary-phase enriched protein; Spider biofilm induced
ALP1	orf19.2337	Cystine transporter; present in pathogenic yeasts (no human or murine homolog);
GLY1	orf19.986
orf19.2335		Putative aspartyl aminopeptidase
orf19.4905		Putative MFS transporter
ZCF3	orf19.1168	Zn(II)2Cys6 domain transcription factor
TPK1	orf19.4892	cAMP-dependent protein kinase catalytic subunit;
